# Supplementary material for: Emerging Roles of Endocannabinoids as Key Lipid Mediators for a Successful Pregnancy
Source: Int J Mol Sci. 2023 Mar 9;24(6):5220. doi: 10.3390/ijms24065220 (PMC10048990; doi:10.3390/ijms24065220)
Supplement: Supplementary file 1 [file ijms-24-05220-s001.zip]

Archive with 1 entries (1 files):
- ijms-2201277-supplementary.pdf
